# Supplementary material for: Development and Application of Loop-Mediated Isothermal Amplification (LAMP) Assays for Rapid Diagnosis of the Bat White-Nose Disease Fungus Pseudogymnoascus destructans
Source: Mycopathologia. 2022 Aug 5;187(5-6):547–65. doi: 10.1007/s11046-022-00650-9 (PMC9675650; doi:10.1007/s11046-022-00650-9)
Supplement: Supplementary file 5 — Supplementary file5 (XLSX 48 KB) [file 11046_2022_650_MOESM5_ESM.xlsx]

## Sheet: Tabelle1
Development and application of loop-mediated isothermal amplification (LAMP) assays for rapid diagnosis of the bat White-Nose Disease fungus Pseudogymnoascus destructans Mycopathologia Ludwig Niessen*, Marcus Fritze, Gudrun Wibbelt, Sebastien J. Puechmaille *Corresponding author, Technische Universität München, TUM School of Life Sciences, Lehrstuhl für Mikrobiologie, Gregor-Mendel-Str. 4, 85354 …
						LAMP result			Identification
Genus	Species	Strain/Isolate	Clone	Source	Country	Acl1-ID30 LAMP	IGS-ID10 LAMP	References	16Microsatellites	17ITS sequencing	28S rRNA sequencing	18Multi-locus sequencing (8 genes)	calmodulin sequencing	ß-tubulin sequencing	Micromorphology	19FTIR spectroscopy	Species specific LAMP
Alternaria	alternata	14TMW 4.0438	TMW 4.0438	brewing barley, seed	Germany	-	-								Yes
	mali	3CBS 106.24T	TMW 4.1406	Malus sylvestris, fruit	USA	-	-	Martinez et al. (2006)
	sp.	TMW 4.1428	TMW 4.1428	winter wheat, seed	Germany	-	-								Yes
Aspergillus	aculeatus	TMW 4.2390	TMW 4.2390	soil debris	Curacao	-	-						yes
	alliaceus	5DSM 813T	TMW 4.1077	Macrobasis albida, dead beetle	USA	-	-	Mazzaferro et al. (2015)
	arachidicola	7IBT 27128	TMW 4.2204	unknown	unknown	-	-
	auricomus	CBS 467.65	TMW 4.1631	unknown	unknown	-	-
	awamori	CBS 101704	TMW 4.1066	unknown	unknown	-	-
	bombycis	IBT 23536	TMW 4.2210	Frass in a sílkworm rearing house	Japan	-	-	Frisvad et al. (2019)
	bridgeri	CBS 350.81	TMW 4.1632	soil	USA	-	-	Christensen (1982)
	caelatus	IBT 29700	TMW 4.2209	unknown	unknown	-	-
	carbonarius	9M 324	TMW 4.1512	Coffea arabica, seed	Vietnam	-	-	Joosten et al. (2001)
	clavatus	CBS 513.65	TMW 4.1086	unknown	unknown	-	-
	elegans	CBS 310.80	TMW 4.1633	unknown	unknown	-	-
	ellipticus	CBS 707.79	TMW 4.1629	soil	Costa Rica	-	-	Samson et al. (2004)
	flavus	TMW 4.1859	TMW 4.1859	Myristica fragrans, seed	Grenada	-	-										Yes
	foetidus	CBS 114.49	TMW 4.1628	unknown	unknown	-	-	Varga et al. (2011)
	fresenii	CBS 550.65	TMW 4.1067	soil	Mysore	-	-	Mühlencort et al. (2004)
	fumigatus	CBS 113.55	TMW 4.0623	man, lung	The Netherlands	-	-
	helicothrix	CBS 677.79	TMW 4.1630	culture contaminant	Costa Rica	-	-	Rahbaek et al. (2000)
	heteromorphus	CBS 117.55	TMW 4.1626	culture contaminant	Brazil	-	-	Liu et al. (2020)
	insulicola	CBS 382.75	TMW 4.1634	soil	Venezuela	-	-
	japonicus	CBS 114.51	TMW 4.1627	unknown	unknown	-	-	Perenicova et al. (1997)
	minisclerotigenes	IBT 27177	TMW 4.2205	Arachis hypogaea, seed	Argentina	-	-
	niger	CBS 101698	TMW 4.1068	coffee bean	Kenya	-	-	Samson et al. (2004)
	nomius	CBS 260.88	TMW 4.1960	Triticum aestivum, moldy seed	USA	-	-	Massi et al. (2014)
	ochraceoroseus	CBS 101887	TMW 4.1772	soil	Ivory Coast	-	-	Frisvad et al. (2005)
	ochraceus	CBS 263.67	TMW 4.0706	Andropogon sorghum, grain	South Africa	-	-	van der Merwe et al. (1965)
	oryzae	IBT 28103	TMW 4.2208	unknown	unknown	-	-
	parasiticus	CBS 126.62	TMW 4.1768	Arachis hypogaea	Uganda	-	-
	parvisclerotigenes	IBT 3850	TMW 4.2205	unknown	unknown	-	-
	petrakii	CBS 105.57	TMW 4.1087	Leptinotarsa decemlineata	Hungary	-	-
	pseudotararii	IBT 21092	TMW 4.2212	unknown	unknown	-	-
	rambellii	IBT 14580	TMW 4.2211	unknown	unknown	-	-
	sclerotiorum	CBS 549.65	TMW 4.1089	Malus sylvestris, fruit	USA	-	-	Assante et al. (1981)
	sojae	IBT 21643	TMW 4.2207	unknown	unknown	-	-
	tamarii	CBS 591.68	TMW 4.1771	Myristica fragrans	unknown	-	-
	terreus	CBS 377.64	TMW 4.1060	haversack	Papua New Guinea	-	-
	toxicarius	CBS 822.72T	TMW 4.1766	Arachis hypogaea	Uganda	-	-	Alves et al. (2011)
	tubingensis	8ITEM 4496	TMW 4.2008	grapes	Italy	-	-	Storari et al. (2010)
	usamii var. shiro-usamii	CBS 101700	TMW 4.1072	unknown	unknown	-	-
Aureobasidium	*pullulans	TMW 4.2253	TMW 4.2253	Bat guano	Germany	-	-
Beltraniella	portoricensis	CBS 856.70	TMW 4.0402	Persea borbonia	unknown	-	-
Bipolaris	sorokiniana	CBS 311.64	TMW 4.0509	Triticum aestivum	USA	-	-
Candida	californica	TMW 3.0481	TMW 3.0481	Mahonia aquifolium, berry	Germany	-	-				Yes
	intermedia	TMW 3.1179	TMW 3.1179	processed meat	Germany	-	-				Yes
	sake	TMW 3.1137	TMW 3.1137	processed meat	Germany	-	-				Yes
	zemplinina	TMW 3.0703	TMW 3.0703	Kombucha tea beverage	Germany	-	-				Yes
Cladobotryum	dendroides	11NRRL 2903	TMW 4.0467	polypore	Brazil	-	-	Ögel et al. (1994)
Cladosporium	*sphaerospermum	TMW 4.2370	TMW 4.2370	Bat guano	Germany	-	-								Yes
Chaetomium	*crispatum	TMW 4.2641	TMW 4.2641	Hibernacula sediments	Czech Republic	-	-			Yes				Yes
Colletotrichum	acutatum	CBS 295.67	TMW 4.0652	Fragraria sp., fruit	Australia	-	-
	fragariae	CBS 142.31T	TMW 4.0651	Fragraria sp.	unknown	-	-
	gloeosporioides	CBS 285.50	TMW 4.0650	Malus sylvestris, fruit	unknown	-	-
Cryptomela	acutispora	CBS 157.33	TMW 4.1620	soil	Egypt	-	-
Debaryomyces	hansenii	TMW 3.1109	TMW 3.1109	processed meat	Germany	-	-				Yes
	nepalensis	TMW 3.1058	TMW 3.1058	grapes	USA	-	-				Yes
	vindabonensis	TMW 3.1056	TMW 3.1056	grapes	USA	-	-				Yes
Doratomyces	*stemonitis	TMW 4.2648	TMW 4.2648	Hibernacula sediments	Czech Republic	-	-			Yes
Drechslera	teres	CBS 378.59	TMW 4.0558	soil	Egypt	-	-	Hysing & Wiik (2013)
	tricici-repentis	CBS 265.80	TMW 4.0559	Agropyron repens, leaf	Germany	-	-
Emericella	astellata	IBT 21903	TMW 4.2202	Olea europaea, decaying fruit	Italy	-	-
	olivicola	IBT 26499	TMW 4.2201	unknown	unknown	-	-
	venezuelensis	IBT 20956	TMW 4.2203	sponge (Porifera) in red mangrove, surface water	Venezuela	-	-	Frisvad et al. (2004)
Epicoccum	nigrum	TMW 4.1407	TMW 4.1407	brewing barley, seed	Germany	-	-								Yes
Fusarium	acuminatum	CBS 485.94	TMW 4.0701	unknown	Australia	-	-
	avenaceum	DSM 62161	TMW 4.0140	Dianthus caryophyllus, rotten stem base	Germany	-	-	Barakat et al. (2010)
	beomiforme	1BBA 69406	TMW 4.0513	unknown	unknown	-	-
	cerealis	CBS 589.93	TMW 4.0406	Iris holandica, bulb	The Netherlands	-	-
	chlamydosporum	CBS 145.25	TMW 4.0404	banana	Honduras	-	-	Kulik et al. (2007)
	compactum	CBS 466.92	TMW 4.0433	Phaseolus vulgaris, dried seed	Sudan	-	-
	culmorum	DSM 62191	TMW 4.0149	Triticum aestivum, rotting ear	Germany	-	-
	dimerum	CBS 175.31	TMW 4.0626	unknown	unknown	-	-	Schroers et al. (2009)
	dlaminii	10MRC 3024	TMW 4.0571	soil	South Africa	-	-
	equiseti	CBS 406.86	TMW 4.0477	soil	Germany	-	-
	eumartii	DSM 62809	TMW 4.0303	unknown	unknown	-	-
	heterosporum	DSM 62231	TMW 4.0224	Claviceps purpurea on Secale cereale	Germany	-	-
	longipes	CBS 739.79	TMW 4.0350	soil	Malaysia	-	-
	melanochlorum	CBS 202.65	TMW 4.0625	Fagus sylvatica, branch canker	Australia	-	-
	napiforme	BBA 67629	TMW 4.0510	unknown	unknown	-	-
	oxysporum	DSM 62292	TMW 4.0163	Rochea coccinia, rotting leaf	Germany	-	-	Coleman et al. (2021)
	proliferatum	DSM 62261	TMW 4.0236	Cymbidium hybrid, leaf spot	Germany	-	-
	scirpi	CBS 448.84	TMW 4.0410	pasture soil	Australia	-	-	Watanabe et al. (2013)
	solani	DSM 62416	TMW 4.0255	Vacherin cheese	Switzerland	-	-	Abraham & Arfmann (1988)
	subglutinans	BBA 63621	TMW 4.0947	unknown	unknown	-	-
	sublunatum var. sublunatum	CBS 189.34T	TMW 4.0417	soil of banana plantation	Costa Rica	-	-	Gerlach (1977)
	torulosum	BBA 64465	TMW 4.0437	unknown	unknown	-	-	Gilmore et al. (2009)
Geomyces	auratus	BBA 66636	TMW 4.0904	unknown	unknown	-	-
	auratus	BBA 66886	TMW 4.0906	unknown	unknown	-	-
	auratus	BBA 66873	TMW 4.0905	unknown	unknown	-	-
	close to G. auratus**	6Gd_01057	Gd_01057	Hibernacula sediments	Ukraine	-	-			Yes
	*sp.	TMW 4.2642	TMW 4.2642	Hibernacula sediments	Czech Republic	-	-			Yes
	*sp.	TMW 4.2643	TMW 4.2642	Hibernacula sediments	Czech Republic	-	-			Yes
	*sp.	TMW 4.2645	TMW 4.2645	Hibernacula sediments	Czech Republic	-	-			Yes
	*sp.	TMW 4.2647	TMW 4.2647	Hibernacula sediments	Czech Republic	-	-			Yes
Geotrichum	candidum	TMW 4.0508	TMW 4.0508	unknown	unknown	-	-								Yes
Hypomyces	rosellus	CBS 521.81	TMW 4.0400	Stereum hirsutum	Italy	-	-
Memnoniella	echinata	CBS 627.66	TMW 4.0711	tent canvas	Solomon Islands	-	-	Lombard et al. (2016)
Microdochium	majus	TMW 4.0496	TMW 4.0496	Triticum aestivum, seed	Germany	-	-								Yes
	nivale	TMW 4.0495	TMW 4.0495	Triticum aestivum, seed	Germany	-	-								Yes
Monascus	ruber	TMW 4.1426	TMW 4.1426	sourdough	Germany	-	-								Yes
Mucor	mucedo	DSM 809	TMW 4.0441	unknown	unknown	-	-	Yegin & Fernández-Lahore (2010)
Myrothecium	roridum	CBS 331.51	TMW 4.0668	Foeniculum vulgare, leaf sheath	The Netherlands	-	-	Liang et al. (2019)
Penicillium	aurantiogriseum	CBS 225.90	TMW 4.1603	barley	Denmark	-	-
	*brevicompatcum	TMW 4.2279	TMW 4.2279	Bat guano	Germany	-	-								Yes
	camembertii	DSM 1233	TMW 4.0442	Camembert cheese	France	-	-
	canescens	TMW 4.2544	TMW 4.2544	grapes	Portugal	-	-							Yes
	chrysogenum	CBS 573.68	TMW 4.1958	unknown	unknown	-	-
	commune	CBS 311.48	TMW 4.1088	cheese	USA	-	-	Luque et al. (2011)
	*commune	TMW 4.2270	TMW 4.2270	Bat guano	Germany	-	-								Yes
	corylophilum	CBS 321.48	TMW 4.1598	unknown	USA	-	-	Wang et al. (2016)
	crustosum	CBS 499.73	TMW 4.1080	grapes	Russia	-	-
	digitatum	DSM 62840	TMW 4.1083	Citrus sp., rotting fruit	Germany	-	-	Tai et al. (2016)
	expansum	DSM 62841	TMW 4.0466	Malus sylvestris, rotting fruit	Germany	-	-	Krueger et al. (2016)
	glabrum	TMW 4.2027	TMW 4.2027	unknown	unknown	-	-								Yes
	griseofulvum	TMW4.1543	TMW 4.1543	unknown	unknown	-	-								Yes
	italicum	DSM 62846	TMW 4.1084	Citrus sp., rotting fruit	Germany	-	-
	*janthinellum	TMW 4.2318	TMW 4.2318	Bat guano	Germany	-	-								Yes
	*jensenii	TMW 4.2316	TMW 4.2316	Bat guano	Germany	-	-								Yes
	nalgiovense	TMW 4.1371	TMW 4.1371	Salami	Germany	-	-								Yes
	nordicum	2BFE 487	TMW 4.2213	dry cured ham	Germany	-	-	Schillinger & Villarreal (2010)							Yes
	*nordicum	TMW 4.2271	TMW 4.2271	Bat guano	Germany	-	-								Yes
	olsonii	TMW 4.1362	TMW 4.1362	unknown	unknown	-	-								Yes
	purpurescens	CBS 223.28	TMW 4.1082	unknown	unknown	-	-
	purpurogenum	CBS 286.36	TMW 4.1079	unknown	Japan	-	-	Yilmaz et al. (2012)
	roqueforti	CBS 221.30	TMW 4.1599	French Roquefort cheese	USA	-	-	Hammerl et al. (2019)
	roseopurpureum	TMW 4.1770	TMW 4.1770	indoor air	Germany	-	-								Yes
	rugulosum	TMW 4.1902	TMW 4.1902	unknown	unknown	-	-								Yes
	*stoloniferum	TMW 4.2280	TMW 4.2280	Bat guano	Germany	-	-								Yes
	variabile	CBS 385.48	TMW 4.1081	Cocos fibre	South Africa	-	-	Müller & Winkelmann (1980)
	verrucosum	CBS 603.74	TMW 4.1073	unknown	Belgium	-	-	Skaar & Stenwig (1996)
Pseudogymnoascus	*appendiculatus	12OT-17 2011 Ukraine	TMW 4.2377	Bat	Ukraine	-	-			Yes
	*destructans	4CCF 3937	TMW 4.2414	Bat	Czech Republic	+	+	Martínková et al. (2010); Kubátová et al. (2011)		Yes
	*destructans	CCF 3938	TMW 4.2415	Bat	Czech Republic	+	+	Martínková et al. (2010); Kubátová et al. (2011)		Yes
	*destructans	CCF 3939	TMW 4.2416	Bat	Czech Republic	+	+	Martínková et al. (2010); Kubátová et al. (2011)		Yes
	*destructans	CCF 3941	TMW 4.2417	Bat	Czech Republic	+	+	Martínková et al. (2010); Kubátová et al. (2011)		Yes
	*destructans	CCF 3942	TMW 4.2418	Bat	Czech Republic	+	+	Martínková et al. (2010); Kubátová et al. (2011)		Yes
	*destructans	CCF 3943	TMW 4.2419	Bat	Czech Republic	+	+	Martínková et al. (2010); Kubátová et al. (2011)		Yes
	*destructans	CCF 3944	TMW 4.2420	Bat	Czech Republic	+	+	Martínková et al. (2010); Kubátová et al. (2011)		Yes
	*destructans	Gd_00014	Gd_00014	Bat	Luxemburg	15n.a.	+	Leopardi et al. (2015)	Yes	Yes		Yes
	*destructans	Gd_00016	Gd_00016	Bat	Luxemburg	n.a.	+	Leopardi et al. (2015)				Yes
	*destructans	Gd_00018	Gd_00018	Bat	France	n.a.	+	Leopardi et al. (2015)	Yes	Yes		Yes
	*destructans	Gd_00021	Gd_00021	Bat	Luxemburg	n.a.	+	Leopardi et al. (2015)		Yes		Yes
	*destructans	Gd_00023	Gd_00023	Bat	France	n.a.	+	Leopardi et al. (2015)	Yes	Yes		Yes
	*destructans	Gd_00024	Gd_00024	Bat	France	n.a.	+	Leopardi et al. (2015)	Yes	Yes		Yes
	*destructans	Gd_00028	IMD Z2053	Bat	France	+	+	Puechmaille et al. (2010); Leopardi et al. (2015)	Yes	Yes		Yes
	*destructans	Gd_00031	Gd_00031	Bat	Ukraine	n.a.	+	Leopardi et al. (2015)	Yes	Yes		Yes
	*destructans	Gd_00035	Gd_00035	Bat	Belgium	n.a.	+	Leopardi et al. (2015)	Yes	Yes		Yes
	*destructans	Gd_00037	Mmyo-FR-1	Bat	France	+	+	Puechmaille et al. (2011)	Yes	Yes
	*destructans	Gd_00041	Mmyo-PL-1	Bat	Poland	+	+	Puechmaille et al. (2010); Leopardi et al. (2015)	Yes	Yes		Yes
	*destructans	Gd_00042	Gd_00042	Bat	Ukraine	+	+		Yes
	*destructans	Gd_00044	Gd_00044	Bat	Ukraine	n.a.	+	Leopardi et al. (2015)	Yes	Yes		Yes
	*destructans	Gd_00045-a	Gd_00045-a	Bat	Germany	n.a.	+	Leopardi et al. (2015)	Yes	Yes		Yes
	*destructans	Gd_00046-aa	Gd_00046-aa	Bat	Germany	n.a.	+	Leopardi et al. (2015)		Yes		Yes
	*destructans	Gd_00046-b	Gd_00046-b	Bat	Germany	n.a.	+	Leopardi et al. (2015); Fischer et al. (2022)	Yes	Yes		Yes
	*destructans	Gd_00046-c	Gd_00046-c	Bat	Germany	n.a.	+	Leopardi et al. (2015)		Yes		Yes
	*destructans	Gd_00047-aa	Gd_00047-aa	Bat	Germany	n.a.	+	Leopardi et al. (2015)		Yes		Yes
	*destructans	Gd_00048	Gd_00048	Bat	France	n.a.	+	Leopardi et al. (2015)	Yes	Yes		Yes
	*destructans	Gd_00055-aac	Gd_00055-aac	Bat	Germany	n.a.	+	Leopardi et al. (2015)		Yes		Yes
	*destructans	Gd_00062-aa	Gd_00062-aa	Hibernacula wall	Germany	n.a.	+	Leopardi et al. (2015)	Yes	Yes		Yes
	*destructans	Gd_00085	Gd_00085	Bat	Germany	n.a.	+	Leopardi et al. (2015)	Yes	Yes		Yes
	*destructans	Gd_00094	Gd_00094	Bat	Germany	n.a.	+	Leopardi et al. (2015)		Yes		Yes
	*destructans	Gd_00095	Gd_00095	Bat	Germany	n.a.	+	Leopardi et al. (2015)	Yes	Yes		Yes
	*destructans	Gd_00097	Gd_00097	Bat	Germany	n.a.	+	Leopardi et al. (2015)	Yes	Yes		Yes
	*destructans	Gd_00098	Gd_00098	Bat	Germany	n.a.	+	Leopardi et al. (2015)	Yes	Yes		Yes
	*destructans	Gd_00099-2aa	Gd_00099-2aa	Bat	Germany	+	+	Leopardi et al. (2015)	Yes	Yes		Yes
	*destructans	Gd_00100	Gd_00100	Bat	Germany	n.a.	+	Leopardi et al. (2015)	Yes			Yes
	*destructans	Gd_00101	Gd_00101	Bat	Germany	n.a.	+	Leopardi et al. (2015)	Yes			Yes
	*destructans	Gd_00102	Gd_00102	Bat	Germany	n.a.	+	Leopardi et al. (2015)	Yes			Yes
	*destructans	Gd_00103	Gd_00103	Bat	Germany	n.a.	+		Yes
	*destructans	Gd_00105-aaa	Gd_00105-aaa	Hibernacula wall	Poland	n.a.	+	Leopardi et al. (2015)		Yes		Yes
	*destructans	Gd_00150	EsT-01062010	Hibernacula wall	Estonia	+	+	Puechmaille et al. (2011)	Yes	Yes
	*destructans	Gd_00170	Mmyo-BE-1	Bat	Belgium	+	+	Puechmaille et al. (2011)	Yes	Yes
	*destructans	Gd_00221-ababad	Gd_00221-ababad	Hibernacula wall	Croatia	+	+		Yes
	*destructans	Gd_00261-abb	Gd_00261-abb	Bat	Germany	+	+	Fischer et al. (2021)	Yes
	*destructans	Gd_00371-ade	Gd_00371-ade	Bat	Austria	+	+		Yes
	*destructans	Gd_00444-ae	Gd_00444-ae	Bat	Bulgaria	+	+		Yes
	*destructans	OT-24-2010	TMW 4.2945	Bat	Germany	+	+	Puechmaille et al. (2011)		Yes
	*destructans	OT-26-2010	TMW 4.2513	Bat	Germany	+	+	Puechmaille et al. (2011)		Yes
	*destructans	OT-29-2010	TMW 4.2511	Bat	Germany	+	+	Puechmaille et al. (2011)		Yes
	*destructans	OT-30-2010	TMW 4.2512	Bat	Hungary	+	+	Puechmaille et al. (2011)		Yes
	*destructans	OT-37b-2010	TMW 4.2510	Bat	Belgium	+	+	Puechmaille et al. (2011)		Yes
	*destructans	OT-38-2010	TMW 4.2509	Bat	Germany	+	+	Puechmaille et al. (2011)		Yes
	*destructans	Swab-24-2011	TMW 4.2514	Bat	Germany	+	+			Yes
	*destructans	TMW 4.2644	TMW 4.2644	Hibernacula sediments	Czech Republic	+	+			Yes
	*sp.	Gd-00200-a	Gd-00200	Hibernacula sediments	Bulgaria	-	-			Yes
	*sp.	Gd-00202-a	Gd-00202	Hibernacula sediments	Bulgaria	-	-			Yes
	*sp.	Gd-00203-a	Gd-00203	Hibernacula sediments	Bulgaria	-	-			Yes
	*sp.	Gd-00204-a	Gd-00204	Hibernacula sediments	Bulgaria	-	-			Yes
	*sp.	Gd-00205-a	Gd-00205	Hibernacula sediments	Bulgaria	-	-			Yes
	*sp.	Gd-00207-a	Gd-00207	Hibernacula sediments	Bulgaria	-	-			Yes
	*sp.	Gd-00209-a	Gd-00209	Hibernacula sediments	Bulgaria	-	-			Yes
	*sp.	Gd-00210-a	Gd-00210	Hibernacula sediments	Bulgaria	-	-			Yes
	*sp.	Gd-00211a	Gd-00211	Hibernacula sediments	Bulgaria	-	-			Yes
	*sp.	Gd-00213-a	Gd-00213	Hibernacula sediments	France	-	-			Yes
	*sp.	Gd-00214-a	Gd-00214	Hibernacula sediments	France	-	-			Yes
	*sp.	Gd-00215-a	Gd-00215	Hibernacula sediments	France	-	-			Yes
	*sp.	Gd-00216-a	Gd-00216	Hibernacula sediments	France	-	-			Yes
	*sp.	Gd-00217-a	Gd-00217	Hibernacula sediments	France	-	-			Yes
	*sp.	Gd-00218-a	Gd-00218	Hibernacula sediments	France	-	-			Yes
	*sp.	Gd-00219-a	Gd-00219	Hibernacula sediments	France	-	-			Yes
	*sp.	Gd-00220-a	Gd-00220	Hibernacula sediments	France	-	-			Yes
	*sp	Gd-01057	Gd-01057	Hibernacula sediments	Ukraine	-	-			Yes
	pannorum	BBA 66108	TMW 4.0902	unknown	unknown	-	-
	pannorum	BBA 66120	TMW 4.0903	unknown	unknown	-	-
	pannorum	BBA 65656	TMW 4.1028	unknown	unknown	-	-
	pannorum	TMW 4.2074	TMW 4.2074	unknown	unknown	-	-								Yes
	*pannorum	TMW 4.2340	TMW 4.2340	Bat guano	Germany	-	-								Yes
	roseus	CCF 3426	TMW 4.2421	Bat	Czech Republic	-	-	Martínková et al. (2010); Kubátová et al. (2011)		Yes
Scopulariopsis	*acremonioides	TMW 4.2366	TMW 4.2366	Bat guano	Germany	-	-
Stachybotrys	chartarum	13Sp 2682	TMW 4.0523	wall in toilet	Germany	-	-										Yes
Trichoderma	harzianum	TMW 4.1502	TMW 4.1502	clay in stream bed	Namibia	-	-								Yes
	virens	CBS 344.47	TMW 4.0710	unknown	unknown	-	-
Trichosporon	montevideense	TMW 3.1174	TMW 3.1174	processed meat	Germany	-	-				Yes
Trichothecium	roseum	CBS 567.50	TMW 4.0691	unknown	unknown	-	-
Zygosaccharomyces	bailii	DSM 70834	TMW 3.058	flour	unknown	-	-	Ermis et al. (2015)
	bisporus	TMW 3.062	TMW 3.062	unknown	unknown	-	-									Yes
Legend:
Strain obtained and identified from official culture collection
Strain isolated and identified by authors
*Isolate from bats or bats' hibernacula (walls/sediments)
Ttype strain
1BBA = Julius Kühn Institut, Bundesforschungsinstitut für Kulturpflanzen, Berlin, DE
2BFE = Max Rubner-Institut, Bundesforschungsinstitut für Ernährung und Lebensmittel, Institut für Sicherheit und Qualität bei Obst und Gemüse, 76131 Karlsruhe DE
3CBS = Centraalbureau voor Schimmelcultures, Utrecht, NL
4CCF = Culture Collection of Fungi, Department of Botany, Faculty of Science, Charles University, Benátská 2, CZ-128 01 Prague 2, CZ
5DSM = Deutsche Sammlung von Mikroorganismen und Zellkulturen, Darmstadt, DE
6Gd = Culture collection of S.J. Puechmaille, University of Montpellier, Montpellier, FR
7IBT = Culture collection of Center for Microbial Biotechnology (CMB),Department of Systems Biology, Technical University of Denmark, Lyngby, DK
8ITEM = Istituto Tossine e Micotossine da Parassiti Vegetali, CNR, Bari, IT
9M = Culture collection of H.M.L.J. Joosten, Nestlé Research Center, Nestec Ltd., Vers-chez-les-Blanc, P.O. Box 44, CH-1000 Lausanne 26, CH
10MRC = South African Medical Research Council, Tygerberg, SA
11NRRL = Northern Regional Research Laboratory, Peoria (Illinois), USA
12OT = Leibniz-Institut für Zoo- und Wildtierforschung, Berlin, DE
13Sp = Lehrstuhl für Lebensmittelsicherheit und -analytik, Ludwig-Maximilians-Universität München, DE
14TMW = Technische Mikrobiologie Weihenstephan, Freising, DE
15n.a. = not analyzed
16According to Dool et al. (2020) based on markers from Drees et al. (2017)
17ITS = Internal transcribed spacer
18According to Leopardi et al. (2015)
19FTIR = Fourier-Transfromed Infra Red
References
Abraham, W. R., & Arfmann, H. A. (1988). Fusalanipyrone, a monoterpenoid from Fusarium solani. Phytochemistry, 27(10), 3310-3311.
Alves, S.S.G.Ç., Stchigel, A.M., Cano, J.F., Godoy-Martinez, P.C. (2011). Aspergillus novoparasiticus: a new clinical species of the section Flavi.Medical Mycology Early online 1-9 DOI: 10.3109/13693786.2011.593564
Assante, G., Camarda, L., Locci, R., Merlini, L., Nasini, G., & Papadopoulos, E. (1973). Isolation and Structure of Red Pigments from Aspergillus flavus and Related Species, Grown on a Differential Medium. Toxicol. Appl. Pharmacol, 26, 154.
Barakat, H., Spielvogel, A., Hassan, M., El-Desouky, A., El-Mansy, H., Rath, F., ... & Stahl, U. (2010). The antifungal protein AFP from Aspergillus giganteus prevents secondary growth of different Fusarium species on barley. Applied microbiology and Biotechnology, 87(2), 617-624.
Christensen, M. (1982). The Aspergillus ochraceus group: two new species from western soils and a synoptic key. Mycologia, 74(2), 210-225.
Coleman, A. D., Maroschek, J., Raasch, L., Takken, F. L., Ranf, S., & Hückelhoven, R. (2021). The Arabidopsis leucine‐rich repeat receptor‐like kinase MIK2 is a crucial component of early immune responses to a fungal‐derived elicitor. New Phytologist, 229(6), 3453-3466.
Dool SE, Altewischer A, Fischer NM, Drees KP, Foster JT, Fritze M, Puechmaille SJ (2020) Mating type determination within a microsatellite multiplex for the fungal pathogen Pseudogymnoascus destructans, the causative agent of white-nose disease in bats. Conservation Genetics Resources, 12:45-48
Drees KP, Parise KL, Rivas SM, Felton LL, Puechmaille SJ, Keim P, et al. (2017) Characterization of microsatellites in Pseudogymnoascus destructans for white-nose syndrome genetic analysis. Journal of Wildlife Diseases, 53:869-874
Ermis, E., Hertel, C., Schneider, C., Carle, R., Stintzing, F., & Schmidt, H. (2015). Characterization of in vitro antifungal activities of small and American cranberry (Vaccinium oxycoccos L. and V. macrocarpon Aiton) and lingonberry (Vaccinium vitis-idaea L.) concentrates in sugar reduced fruit spreads. International Journal of Food Microbiology, 204, 111-117.
Fischer NM, Altewischer A, Ranpal S, Dool SE, Kerth G, Puechmaille SJ. (2022) Population genetics as a tool to elucidate pathogen reservoirs: Lessons from Pseudogymnoascus destructans, the causative agent of white-nose disease in bats. Molecular Ecology. 31(2):675-690.
Frisvad, J. C., Hubka, V., Ezekiel, C. N., Hong, S. B., Nováková, A., Chen, A. J., ... & Houbraken, J. (2019). Taxonomy of Aspergillus section Flavi and their production of aflatoxins, ochratoxins and other mycotoxins. Studies in mycology, 93, 1-63.
Frisvad, J. C., Skouboe, P., & Samson, R. A. (2005). Taxonomic comparison of three different groups of aflatoxin producers and a new efficient producer of aflatoxin B1, sterigmatocystin and 3-O-methylsterigmatocystin, Aspergillus rambellii sp. nov. Systematic and applied microbiology, 28(5), 442-453.
Frisvad, J. C., & Samson, R. A. (2004). Emericella venezuelensis, a new species with stellate ascospores producing sterigmatocystin and aflatoxin B1. Systematic and Applied Microbiology, 27(6), 672-680.
Gerlach, W. (1977). Fusarium robustum spec, nov., der Erreger einer Stammfäule an Araucaria angustifolia (Bertol.) O. Kuntze in Argentinien?. Journal of Phytopathology, 88(1), 29-37.
Gilmore, S. R., Graefenhan, T., LOUIS‐SEIZE, G. E. R. R. Y., & Seifert, K. A. (2009). Multiple copies of cytochrome oxidase 1 in species of the fungal genus Fusarium. Molecular Ecology Resources, 9, 90-98.
Hammerl, R., Frank, O., Dietz, M., Hirschmann, J., & Hofmann, T. (2019). Tyrosine induced metabolome alterations of Penicillium roqueforti and quantitation of secondary key metabolites in Blue-Mold cheese. Journal of Agricultural and Food Chemistry, 67(31), 8500-8509.
Hysing, S. C., & Wiik, L. (2013). The role of seed infection level and fungicide seed treatments in control of net blotch in barley. European Journal of Plant Pathology, 137(1), 169-180.
Joosten, H. M. L. J., Goetz, J., Pittet, A., Schellenberg, M., Bucheli, P. (2001) Production of ochratoxin A by Aspergillus carbonarius on coffee cherries. International Journal of Food Microbiology, 65:39-44
Krueger, M. C., Bergmann, M., & Schlosser, D. (2016). Widespread ability of fungi to drive quinone redox cycling for biodegradation. FEMS Microbiology Letters, 363(11).
Kubátová A, Koukol O, Nováková A (2011) Geomyces destructans, phenotypic features of some Czech isolates. Czech Mycology 63:65-75
Kulik, T., Pszczółkowska, A., Fordoński, G., & Olszewski, J. (2007). PCR approach based on the esyn1 gene for the detection of potential enniatin-producing Fusarium species. International Journal of Food Microbiology, 116(3), 319-324.
Leopardi S, Blake D, Puechmaille SJ (2015) White-nose syndrome fungus introduced from Europe to North America. Current Biology 25(6):R217-R219
Liang, J., Li, G., Zhou, S., Zhao, M., & Cai, L. (2019). Myrothecium-like new species from turfgrasses and associated rhizosphere. MycoKeys, 51, 29.
Liu, Z., Yuan, M., Zhang, X., Liang, Q., Yang, M., Mou, H., & Zhu, C. (2020). A thermostable glucose oxidase from Aspergillus heteromophus CBS 117.55 with broad pH stability and digestive enzyme resistance. Protein Expression and Purification, 176, 105717.
Lombard, L., Houbraken, J., Decock, C., Samson, R. A., Meijer, M., Réblová, M., ... & Crous, P. W. (2016). Generic hyper-diversity in Stachybotriaceae. Persoonia: Molecular Phylogeny and Evolution of Fungi, 36, 156.
Luque, M. I., Rodríguez, A., Andrade, M. J., Gordillo, R., Rodríguez, M., & Córdoba, J. J. (2011). Development of a PCR protocol to detect patulin producing moulds in food products. Food Control, 22(12), 1831-1838.
Martínez, J., Gutiérrez, A., Postigo, I., Cardona, G., & Guisantes, J. (2006). Variability of Alt a 1 Expression by Different Strains of Alternaria. J Investig Allergol Clin Immunol, 16(5), 279-282.
Martínková N, Bačkor P, Bartonička T, Blažková P, Červený J, Falteisek L, Gaisler J, Hanzal V, Horáček D, Hubálek Z, et al. (2010) Increasing incidence of Geomyces destructans fungus in bats from the Czech Republic and Slovakia. PLoS One, 5:e13853
Massi, F. P., Vieira, M. L. C., Sartori, D., Penha, R. E. S., de Freitas Munhoz, C., Ferreira, J. M., ... & Fungaro, M. H. P. (2014). Brazil nuts are subject to infection with B and G aflatoxin-producing fungus, Aspergillus pseudonomius. International Journal of Food Microbiology, 186, 14-21.
Mazzaferro, L. S., Hüttel, W., Fries, A., & Müller, M. (2015). Cytochrome P450-catalyzed regio-and stereoselective phenol coupling of fungal natural products. Journal of the American Chemical Society, 137(38), 12289-12295.
Mühlencoert, E., Mayer, I., Zapf, M. W., Vogel, R. F., & Niessen, L. (2004). Production of ochratoxin A by Aspergillus ochraceus. European Journal of Plant Pathology, 110(5), 651-659.
Müller, G., & Winkelmann, G. (1980). Arsenate causes an immediate loss of bound siderophores from cytoplasmic membranes of fungi. FEMS Microbiology Letters, 9(2), 149-153.
Ögel, Z. B., Brayford, D., & McPHERSON, M. J. (1994). Cellulose-triggered sporulation in the galactose oxidase-producing fungus Cladobotryum (Dactylium) dendroides NRRL 2903 and its re-identification as a species of Fusarium. Mycological Research, 98(4), 474-480.
Pařenicová, L., Benen, J. A., Samson, R. A., & Visser, J. (1997). Evaluation of RFLP analysis of the classification of selected black aspergilli. Mycological Research, 101(7), 810-814.
Puechmaille SJ, Wibbelt G, Korn V, Fuller H, Forget F, Mühldorfer K, Kurth A, Bogdanowicz W, Borel C, Bosch T et al. (2011) Pan-European distribution of white-nose syndrome fungus (Geomyces destructans) not associated with mass mortality. PloS One 6:e19167
Puechmaille SJ, Verdeyroux P, Fuller H, Gouilh MA, Bekaert M, Teeling EC (2010) White-nose syndrome fungus (Geomyces destructans) in bat, France. Emerging Infectious Diseases 16(2):290-293
Rahbæk, L., Frisvad, J. C., & Christophersen, C. (2000). An amendment of Aspergillus section Candidi based on chemotaxonomical evidence. Phytochemistry, 53(5), 581-586.
Samson, R. A., Houbraken, J. A. M. P., Kuijpers, A. F., Frank, J. M., & Frisvad, J. C. (2004). New ochratoxin A or sclerotium producing species in Aspergillus section Nigri. Stud Mycol, 50(1), 45-56.
Schillinger, U., & Villarreal, J. V. (2010). Inhibition of Penicillium nordicum in MRS medium by lactic acid bacteria isolated from foods. Food control, 21(2), 107-111.
Schroers, H. J., O’Donnell, K., Lamprecht, S. C., Kammeyer, P. L., Johnson, S., Sutton, D. A., ... & Summerbell, R. C. (2009). Taxonomy and phylogeny of the Fusarium dimerum species group. Mycologia, 101(1), 44-70.
Skaar, I., & Stenwig, H. (1996). Malt-yeast extract-sucrose agar, a suitable medium for enumeration and isolation of fungi from silage. Applied and Environmental Microbiology, 62(10), 3614-3619.
Storari, M., Pertot, I., Gessler, C., & Broggini, G. A. (2010). Amplification of polyketide synthase gene fragments in ochratoxigenic and nonochratoxigenic black aspergilli in grapevine. Phytopathologia Mediterranea, 49(3), 393-405.
Tai, Y. N., Xu, M., Ren, J. N., Dong, M., Yang, Z. Y., Pan, S. Y., & Fan, G. (2016). Optimisation of α‐terpineol production by limonene biotransformation using Penicillium digitatum DSM 62840. Journal of the Science of Food and Agriculture, 96(3), 954-961.
Van der Merwe, K. J., Steyn, P. S. & Fourie, L. (1965). Mycotoxins Part II The constitution of ochratoxin A, B, and C, metabolites of Aspergillus ochraceus. Wilh J Chem Soc, 7083-7088.
Varga, J., Frisvad, J. C., Kocsubé, S., Brankovics, B., Tóth, B., Szigeti, G., & Samson, R. A. (2011). New and revisited species in Aspergillus section Nigri. Studies in Mycology, 69, 1-17.
Wang, X. C., Chen, K., Xia, Y. W., Wang, L., Li, T. H., & Zhuang, W. Y. (2016). A new species of Talaromyces (Trichocomaceae) from the Xisha Islands, Hainan, China. Phytotaxa, 267(3), 187-200.
Watanabe, M., Yonezawa, T., Sugita-Konishi, Y., & Kamata, Y. (2013). Utility of the phylotoxigenic relationships among trichothecene-producing Fusarium species for predicting their mycotoxin-producing potential. Food Additives & Contaminants: Part A, 30(8), 1370-1381.
Yegin, S., & Fernández-Lahore, M. (2010). Production of extracellular aspartic protease in submerged fermentation with Mucor mucedo DSM 809. African Journal of Biotechnology, 9(38), 6380-6386.
Yilmaz, N., Houbraken, J., Hoekstra, E. S., Frisvad, J. C., Visagie, C. M., & Samson, R. A. (2012). Delimitation and characterisation of Talaromyces purpurogenus and related species. Persoonia: Molecular Phylogeny and Evolution of Fungi, 29, 39.
